# Supplementary material for: Computational modeling and experimental validation of the EPI-X4/CXCR4 complex allows rational design of small peptide antagonists
Source: Commun Biol. 2021 Sep 22;4:1113. doi: 10.1038/s42003-021-02638-5 (PMC8458281; doi:10.1038/s42003-021-02638-5)
Supplement: Supplementary file 5 — Supplementary Data 2 [file 42003_2021_2638_MOESM5_ESM.xlsx]

## Sheet: Protocol Fig 4
	wells	Mutant	Midi	Konz. [µg/µl]	Menge [µl] 5µg	CaCl	H2O	2xHBS
	1	L42A	CS940	1.81	3.03867	14.3	92.6613	110
	1	D97A	CS941	0.53	10.3774	14.3	85.3226	110
	1	D97E	CS942	1.12	4.91071	14.3	90.7893	110
	1	D97S	CS943	1.17	4.70085	14.3	90.9991	110
	1	D97T	CS944	1.22	4.5082	14.3	91.1918	110
	1	D97N	CS945	1.96	2.80612	14.3	92.8939	110
	1	D97Q	CS946	1.14	4.82456	14.3	90.8754	110
	1	V112A	CS947	2	2.75	14.3	92.95	110
	1	V112L	CS948	1.27	4.33071	14.3	91.3693	110
	1	D187A	CS949	0.73	7.53425	14.3	88.1658	110
	1	D187E	CS950	1.77	3.10734	14.3	92.5927	110
	1	D187N	CS951	2	2.75	14.3	92.95	110
	1	R188A	CS952	1.69	3.25444	14.3	92.4456	110
	1	R188K	CS953	3.14	1.75159	14.3	93.9484	110
	1	D262A	CS954	2	2.75	14.3	92.95	110
	1	E277A	CS955	1.1	5	14.3	90.7	110
	1	H281E	CS956	1.18	4.66102	14.3	91.039	110
	1	E288A	CS957	1.82	3.02198	14.3	92.678	110
	1	E188D	CS958	1.7	3.23529	14.3	92.4647	110
	1	D97E V112A	CS959	0.7	7.85714	14.3	87.8429	110
	1	D67E V112L	CS960	1.7	3.23529	14.3	92.4647	110
	1	L41A V112A	CS961	0.48	11.4583	14.3	84.2417	110
	1	L41A D97E V112A	CS962	1.77	3.10734	14.3	92.5927	110
	1	L41A D97N V112A	CS963	1.34	4.10448	14.3	91.5955	110
	1	wt	CS592	1.8	3.05556	14.3	92.6444	110
	1	vector only	CS1000	1.7	3.23529	14.3	92.4647	110

## Sheet: Raw data Fig 4
	Peptide: EPI-X4												WSC02								JM#21
			Experiment 1		Experiment 2		Experiment 3		Experiment 4				Experiment 1		Experiment 2		Experiment 3				Experiment 1		Experiment 2		Experiment 3		Experiment 4
CXCR4 mutation	Well	Peptide C (µM)	EGFP + (%)	APC (EGFP+) (MFI)	EGFP + (%)	APC (EGFP+) (MFI)	EGFP + (%)	APC (EGFP+) (MFI)	EGFP + (%)	APC (EGFP+) (MFI)			EGFP + (%)	APC (EGFP+) (MFI)	EGFP + (%)	APC (EGFP+) (MFI)	EGFP + (%)	APC (EGFP+) (MFI)		Peptide C (µM)	EGFP + (%)	APC (EGFP+) (MFI)	EGFP + (%)	APC (EGFP+) (MFI)	EGFP + (%)	APC (EGFP+) (MFI)	EGFP + (%)	APC (EGFP+) (MFI)
L41A	40_A1_A01.fcs	1000	42.0 %	-58.9	57.4	2368	53.7	754	75.9	667			48	695	75	177	75	205		100	57.5	261	53	216	76.2	190	46.6	237
	40_B1_B01.fcs	100	42.1 %	3662	56.8	3532	53.6	2634	74.3	2070			49.6	951	76.7	184	75.2	711		10	58.7	282	50.6	286	76.4	215	43.9	403
	40_C1_C01.fcs	10	42.3 %	15093	55.3	5073	51	5001	75.3	5428			47.9	2640	77.1	419	75.5	3447		1	58.7	808	51.4	2333	78.4	482	45.6	2223
	40_D1_D01.fcs	1	40.0 %	21456	54.5	5909	52.8	5124	75.4	6177			49	5872	78.5	2331	75.2	4570		0.1	59.6	4607	50.8	5283	77.8	3783	43.8	3539
	40_E1_E01.fcs	0.1	40.2 %	22377	56.2	5698	52.1	4738	73.9	6213			49.1	6251	76.8	4621	74.3	4655		0.01	59.8	4686	51.9	4113	76.3	6830	45.8	5104
	40_F1_F01.fcs	0.01	40.9 %	22554	56.1	5102	52.3	4193	74.2	5237			49.3	6551	78.3	6067	73.6	3916		0.001	57.1	5992	52.8	4712	79.1	6717	46.5	5164
	40_G1_G01.fcs	0.001	40.0 %	23355	56.8	5155	53	5072	75.5	5378			48.2	6795	78.3	5234	73.6	3805		0.0001	57.8	5881	51.1	4362	80.6	15305	50.6	5419
	40_H1_H01.fcs	1e-05	40.5 %	23804	54.1	5484	52.5	4167	77.8	6058			45.9	6199	76.8	4253	75.6	3914		1e-05	55	5389	51.3	5202	82.1	7177	35.6	4204
D97A	41_A2_A02.fcs	1000	19.0 %	327	62	253	47.4	154	67.3	260			57.9	300	72.1	251	69.1	168		100	65.4	274	45.6	240	73.2	252	40.7	317
	41_B2_B02.fcs	100	20.6 %	275	63.6	7.96	48.1	182	70.3	262			57.6	299	73.7	250	71.8	169		10	65.9	275	45.2	235	73.5	261	43.5	291
	41_C2_C02.fcs	10	20.0 %	405	65.3	70.6	48.1	355	70.1	292			57.6	340	74.1	254	70.3	270		1	67.2	412	46.3	249	73.6	234	43.4	274
	41_D2_D02.fcs	1	20.1 %	1138	68	682	48.4	1263	69.1	716			57.1	839	72.5	273	70.2	1092		0.1	65.5	385	45	1052	71.5	271	45.1	813
	41_E2_E02.fcs	0.1	19.2 %	1920	64.8	1886	46.3	1846	69.6	1859			57.5	1481	72.7	620	67.8	2000		0.01	65	1867	47.7	1627	73.2	637	44.4	1887
	41_F2_F02.fcs	0.01	19.3 %	2388	64.5	1773	46.1	2074	69.4	2409			58.8	1797	73.5	1694	67.3	2338		0.001	66.7	3427	44.7	1906	73.2	1085	45.5	2471
	41_G2_G02.fcs	0.001	19.4 %	2306	63.5	1893	47.7	2209	69.4	2682			56.4	1843	74	1788	68.6	2659		0.0001	63.5	3930	46.7	1649	73.1	1114	49.1	2368
	41_H2_H02.fcs	1e-05	19.5 %	2225	61.3	2598	46.2	2054	69.3	2483			56.2	1976	74.4	2372	68.6	3042		1e-05	61.2	2954	43.8	1639	73.6	2160	33.6	2780
D97E	42_A3_A03.fcs	1000	26.7 %	780	61	835	52.2	1236	74.8	954			53.7	436	74.9	197	57.6	253		100	65.1	486	49	266	76.2	203	31.7	260
	42_B3_B03.fcs	100	26.6 %	6356	61.2	3001	51.6	3100	75.8	2903			52.6	2054	77.6	288	58.3	2585		10	67.4	551	50.1	307	75.6	236	33.6	377
	42_C3_C03.fcs	10	24.6 %	17056	63	5049	51.6	4336	75	5061			56.4	5052	77.4	1063	58.2	3604		1	67.3	1964	50.4	3109	78.4	947	32	3511
	42_D3_D03.fcs	1	24.5 %	20044	62	7099	50.1	3882	74.4	5316			55.9	6191	78.8	5226	58.2	4581		0.1	63.7	6755	52.5	4442	76.1	4677	32.7	3295
	42_E3_E03.fcs	0.1	24.4 %	18721	62.7	7942	52.5	4176	74.7	4776			52.7	5943	77.2	4913	58.2	4745		0.01	65.3	6252	51.4	4147	77.9	5900	34.9	4879
	42_F3_F03.fcs	0.01	24.4 %	20287	62.6	7002	50.1	5569	74.7	4301			52.8	6620	78.6	3998	57.2	4752		0.001	65.8	7912	51.6	4556	78.8	5530	34.2	4853
	42_G3_G03.fcs	0.001	24.2 %	22799	61.6	7064	50	4516	74.9	4650			53.3	6299	78.1	3371	57.3	3588		0.0001	65.9	6910	51.4	4471	78.1	5685	37.9	4435
	42_H3_H03.fcs	1e-05	24.2 %	20350	57.2	6861	51.5	4598	77.9	4459			52.6	6891	76.5	2789	60.5	3184		1e-05	62.1	5970	51.4	3740	79.6	4989	26.5	3825
D97S	43_A4_A04.fcs	1000	26.6 %	2752	39.4	4256	28.7	4091	72.2	2533			31.1	836	71	245	72.6	876		100	39.3	282	26.4	248	73.6	234	39.7	388
	43_B4_B04.fcs	100	24.8 %	15712	36.9	6824	28.1	10419	72.1	4179			28.3	4704	74.2	690	74.7	4079		10	42.9	515	26.2	591	74.1	405	46.8	1003
	43_C4_C04.fcs	10	23.0 %	21994	37.9	7940	27.7	9107	73	4038			29.1	8285	72	2471	73.2	3096		1	41.9	4629	26.5	6125	75.2	2236	42.7	5406
	43_D4_D04.fcs	1	23.7 %	24827	38.3	7754	29.3	7026	71.1	4309			28.6	6789	73.5	5150	73.8	4408		0.1	42.3	8920	26.6	7172	74.2	4630	44.3	4005
	43_E4_E04.fcs	0.1	22.1 %	23475	41.8	8832	29.4	8547	71.1	4388			30.2	8254	74.6	4527	72.6	3913		0.01	43.1	8547	28.6	6637	74.9	4725	51.7	4543
	43_F4_F04.fcs	0.01	23.8 %	23861	39.5	7941	28.2	6834	72.6	4712			29.2	7833	73.3	4271	74.7	3835		0.001	39.4	9510	28.7	7081	75.2	5201	49	4206
	43_G4_G04.fcs	0.001	22.3 %	25327	38.6	8153	28.2	7117	71.6	4588			27.5	6991	74.9	4085	73	3863		0.0001	38.6	9215	27.5	6332	74.4	4684	51.9	5028
	43_H4_H04.fcs	1e-05	21.2 %	24258	37.1	8378	29	6931	72.9	3887			33.8	8511	73.1	3077	74.1	2769		1e-05	37.2	7628	27.9	5994	77	4217	39.5	4081
D97T	44_A5_A05.fcs	1000	14.0 %	8953	47.6	5578	40.2	4014	60.3	2690			43.9	1444	60.3	197	59.8	1142		100	54.1	315	36.4	276	60.3	195	37	288
	44_B5_B05.fcs	100	13.0 %	17171	47.5	10597	39.9	6335	58.9	4976			43.8	6414	60.1	747	59.6	5382		10	55.5	829	37	757	61.2	412	38.6	1083
	44_C5_C05.fcs	10	13.7 %	21870	46.4	9231	40.5	7079	59.8	5326			38.8	6135	60.7	3253	57.2	5072		1	53	7162	36.7	5964	61	2389	36.5	5197
	44_D5_D05.fcs	1	13.4 %	21010	46.8	9721	38.5	6396	59.5	5584			45.8	9964	62	5920	58.6	5996		0.1	56.1	11133	37.8	5963	62.6	4757	38	4622
	44_E5_E05.fcs	0.1	12.9 %	20846	47.6	12279	37.2	7516	59.7	5910			42.3	9648	61.6	5747	60.4	6056		0.01	55.2	12007	37.7	6598	60.9	5675	38.8	6717
	44_F5_F05.fcs	0.01	13.3 %	21131	46.7	10081	39.3	7822	58.4	5698			44.9	12003	61.4	5858	58.4	5332		0.001	53.4	13120	36.4	7409	60.3	5251	39.4	6297
	44_G5_G05.fcs	0.001	13.7 %	22262	48.6	11635	39.2	7156	59.8	5889			42.4	10896	61.2	5672	58.4	5272		0.0001	50.4	12462	38.9	5311	60.5	5671	39.5	7038
	44_H5_H05.fcs	1e-05	13.4 %	20195	46.8	13013	38.6	6569	59.8	5859			41.5	13017	59.3	4736	56.5	4118		1e-05	50.6	12442	37.1	5476	64	5510	31.5	6274
D97N	45_A6_A06.fcs	1000	9.82 %	12777	59	6401	37.4	5229	65.4	3036			52.5	5496	64.4	692	66.2	3586		100	61.5	519	34.5	497	66.1	314	38.2	573
	45_B6_B06.fcs	100	8.15 %	26085	59	6923	38.6	6299	65	3772			49.8	6208	67.1	2341	66.3	4249		10	61.3	2840	34.8	2937	67.1	1393	39.9	2741
	45_C6_C06.fcs	10	8.53 %	30592	58	9708	37.1	5432	65.5	4328			52.9	6403	65.6	3819	65.9	2550		1	63.3	7066	36	6792	68.9	4188	39.3	4475
	45_D6_D06.fcs	1	8.48 %	31486	56.7	6033	39.1	5768	63.4	4433			53.4	7604	65.9	3637	66.3	4870		0.1	64	6722	34.7	6100	65.6	4532	42	4120
	45_E6_E06.fcs	0.1	7.85 %	30635	57.5	8688	37.1	6108	64.4	4313			55.2	8772	65.8	4166	67.4	3893		0.01	66	8355	35	7131	67.7	4659	41.5	4936
	45_F6_F06.fcs	0.01	8.69 %	34209	57.4	6437	36.7	5760	64.6	4636			53.8	8598	66.4	3636	66.4	3901		0.001	66.4	9790	36.2	6662	67.1	3737	42.7	4941
	45_G6_G06.fcs	0.001	7.80 %	34660	59.8	7633	37.5	6079	64.3	5155			54	7682	67.5	3553	66.1	3399		0.0001	65.9	7663	34.7	6401	66.8	4110	43.6	5043
	45_H6_H06.fcs	1e-05	9.35 %	31065	56.4	8008	37.7	5299	65.8	4704			54.9	8964	64.4	3738	66.6	3650		1e-05	59.8	7323	37.5	5886	68.9	3880	28.8	4136
D97Q	46_A7_A07.fcs	1000	26.0 %	25130	54.3	6417	27	6359	68.8	4057			46.7	5211	66.3	625	53.9	3779		100	56.7	437	24.2	405	70.2	292	28.9	418
	46_B7_B07.fcs	100	25.2 %	30596	53.6	6109	26.1	7150	68.6	4230			47	6462	66.6	1960	54.5	4736		10	59.8	2507	25.3	3121	70.4	1356	31.3	3607
	46_C7_C07.fcs	10	25.4 %	27783	52.7	6002	28.3	5782	67.7	4455			44.8	4623	67.5	4039	54.3	3082		1	59	5731	26.3	5995	68	3910	29	4769
	46_D7_D07.fcs	1	25.0 %	27234	54.5	4960	27.1	5891	68.8	4499			47.8	6454	67.4	4592	55.3	4637		0.1	59.1	5794	24.3	6119	68.7	4171	29.4	4082
	46_E7_E07.fcs	0.1	25.8 %	23942	54.8	6097	27.4	6885	67.8	4959			47.4	8027	67.3	4825	54.3	4900		0.01	57.1	6365	26	6179	70.2	4292	27.3	5027
	46_F7_F07.fcs	0.01	24.4 %	26693	55.6	5560	24.8	8168	66.8	5153			46.5	8002	67.8	4023	56.2	4680		0.001	60.5	6838	26.9	5982	67	4981	32.3	4592
	46_G7_G07.fcs	0.001	24.4 %	28370	53.9	5795	27.5	6529	69.2	4151			49.5	7022	69.2	3730	54	4624		0.0001	59.7	6646	24.6	5929	70.3	5064	32.2	5279
	46_H7_H07.fcs	1e-05	26.5 %	24496	51.7	6265	28.3	5206	70.6	4874			46.5	6837	68.5	3674	53	2668		1e-05	52.4	5298	26.8	5201	71.2	4255	17.3	6052
V112A	47_A8_A08.fcs	1000	3.81 %	153	46.5	98.2	58	522	69.2	336			42.3	342	69.6	164	46.6	3420		100	52.3	287	59	208	71.3	182	23.5	394
	47_B8_B08.fcs	100	3.90 %	2133	47.7	1243	57	1194	70.1	1107			43	932	69.2	176	45.5	4946		10	52.5	321	57.9	258	71.5	184	29.1	3048
	47_C8_C08.fcs	10	3.14 %	14231	46.5	4825	56.2	2541	70.3	3198			42.4	3459	69.4	291	45.4	4299		1	52.8	926	54.9	1452	69.4	313	26.3	5678
	47_D8_D08.fcs	1	2.34 %	30742	46.2	9198	58	3610	71.1	4942			40.1	7810	71	1961	45.5	5879		0.1	50.7	6077	55.8	4277	71.2	1943	27.6	4857
	47_E8_E08.fcs	0.1	2.80 %	36502	47.7	9589	55.9	4042	70.1	6440			39.8	8411	70.4	4676	45.6	5557		0.01	51.3	8440	53.6	3741	71.4	4562	26.6	5894
	47_F8_F08.fcs	0.01	2.29 %	37883	45.7	8481	55.2	4387	69.8	5982			42.5	9905	68.3	4428	45.1	7496		0.001	50.5	9580	56	4613	71.8	5529	28.8	5923
	47_G8_G08.fcs	0.001	2.57 %	35124	46.1	6795	56.2	4986	70.1	6941			42.8	9633	70.1	4858	46.1	5690		0.0001	52.1	10730	55.4	4805	71.5	5260	30.2	6001
	47_H8_H08.fcs	1e-05	2.17 %	34819	42.4	7993	56.9	4305	72	6086			40.2	10000	69.8	4614	46.8	5120		1e-05	46.9	10802	56.9	4391	74.3	5402	22.6	5987
V112L	48_A9_A09.fcs	1000	12.7 %	654	55.8	760	47.6	713	76.6	600			47.5	396	76	218	69.7	135		100	61.3	340	45.4	225	75.8	204	34.5	262
	48_B9_B09.fcs	100	12.3 %	4287	57.9	3770	47.6	1943	76.3	1926			51.1	415	77	208	70.5	215		10	62.1	372	45.7	244	77.9	210	40.7	424
	48_C9_C09.fcs	10	11.0 %	19809	55.6	11061	47.2	4509	75.1	4106			44.6	1079	76	225	69.8	1508		1	60	1393	44.1	899	77	271	39.5	726
	48_D9_D09.fcs	1	9.67 %	32311	56	17431	47.1	4858	75.4	5236			49.1	11674	75.5	667	67.7	4623		0.1	58.9	8051	45.7	4884	77.9	2340	39.8	3636
	48_E9_E09.fcs	0.1	11.1 %	29490	58	20805	47.5	4281	75.6	5387			44.9	2036	75.9	3100	68.4	4885		0.01	60.3	23208	43.3	3855	78.2	5725	41.5	5371
	48_F9_F09.fcs	0.01	9.88 %	32766	54.8	20332	47.5	4866	75.8	6207			46.4	18383	76.5	4145	70.7	5171		0.001	63.7	30032	45.3	5357	77.4	5890	42.5	5573
	48_G9_G09.fcs	0.001	10.3 %	36132	55	23162	46.6	4953	74.4	5459			45.3	19660	77.2	4739	70.1	5171		0.0001	63	28257	44.3	5116	77.7	6010	46.9	5351
	48_H9_H09.fcs	1e-05	11.8 %	30342	54.7	22500	46.5	4669	78.1	4702			44.3	14632	75.8	3710	69.4	3797		1e-05	58.1	19474	45.1	4707	80.4	5523	34	4790
D187A	49_A10_A10.fcs	1000	16.4 %	256	54.5	46.5	35.6	170	66.8	249			44.6	342	66.5	228	58.4	163		100	55.9	299	33.2	245	69.3	216	27.1	255
	49_B10_B10.fcs	100	17.1 %	319	54.8	62	35.2	188	67.3	253			44	328	67.6	231	57.9	183		10	59	310	32.1	255	69.5	218	28.2	310
	49_C10_C10.fcs	10	16.6 %	436	53.2	247	34.7	421	68.7	459			44.1	450	68.1	230	58	529		1	59	522	32.8	267	70.2	229	26.1	296
	49_D10_D10.fcs	1	16.4 %	1381	51.3	1128	37.3	1354	67.7	910			45.4	1492	68.8	278	57.6	1950		0.1	57.3	760	32.9	1505	70.7	292	28.3	1634
	49_E10_E10.fcs	0.1	16.7 %	2568	53.5	2476	34.2	2397	67.9	2163			45.4	2451	70.3	867	57.7	2835		0.01	57.3	1508	33	1984	70.1	851	27.1	2738
	49_F10_F10.fcs	0.01	16.8 %	2840	52.5	2694	35.1	2474	68.1	2436			45.2	2788	67.8	1631	58.3	3725		0.001	59	2379	31	2660	69.6	1434	28.6	3659
	49_G10_G10.fcs	0.001	16.6 %	3154	53	2929	36.8	2595	67.5	2887			43.6	2892	69	2113	58.9	3496		0.0001	55.7	2585	34	2415	69.2	1565	33.9	3196
	49_H10_H10.fcs	1e-05	16.3 %	2788	50	3005	34.7	2591	68	2865			44.9	3120	69.1	2741	56.6	2901		1e-05	53.6	2948	30.3	2406	70.2	2464	19.8	3232
D187E	50_A11_A11.fcs	1000	15.5 %	-296	27.1	70.4	47.6	287	73.9	326			18.8	387	71.3	196	67.7	124		100	27.9	292	41.7	233	72.4	197	38	273
	50_B11_B11.fcs	100	15.6 %	-63.1	24.9	350	47.7	648	74.2	536			20.4	368	71	198	68.3	166		10	28.3	297	43.1	235	72.8	200	40.4	248
	50_C11_C11.fcs	10	15.4 %	5376	23.5	2500	46.4	2547	73.8	1777			20.3	1385	73.4	216	67.5	450		1	26	389	42.1	414	74.3	206	38.7	352
	50_D11_D11.fcs	1	14.8 %	16969	25.3	6590	46.2	4069	73.1	4022			21.3	7798	74.2	471	69.1	2961		0.1	26.6	2056	44	4357	75.3	888	38.2	1935
	50_E11_E11.fcs	0.1	13.2 %	23395	23.3	8975	44.6	4719	73.9	4672			17.9	9395	75	2264	67.7	2842		0.01	27	7702	43.8	3419	75.1	3676	40.2	4846
	50_F11_F11.fcs	0.01	13.7 %	22888	25.5	8446	44.8	4871	73.8	4272			19.1	9170	73.6	2869	68.3	3598		0.001	30.4	9249	43.3	4038	73.7	4232	42.8	3954
	50_G11_G11.fcs	0.001	13.7 %	23127	22.3	9328	46.2	4317	73.5	4364			20	8429	76	2969	67.8	3466		0.0001	27.6	9242	41.6	3822	75.7	4905	49.3	4574
	50_H11_H11.fcs	1e-05	14.0 %	22535	23.2	7220	44.3	4060	75.8	3658			21.4	9286	74.1	2512	68	2238		1e-05	24.5	8572	44.1	3161	79.2	4137	32.9	3281
D187N	51_A12_A12.fcs	1000	6.37 %	43.9	65.1	-11.2	48.2	177	78.4	262			52.2	356	74.8	204	69	144		100	67.5	297	44.8	258	77.2	218	40	390
	51_B12_B12.fcs	100	6.86 %	56.8	62.8	176	47.6	237	77.2	291			56.3	347	76.1	223	68.1	197		10	67.6	294	45	234	79	210	38.3	265
	51_C12_C12.fcs	10	6.66 %	697	63.2	478	48.8	874	77.7	640			53.7	721	77.4	228	69.6	611		1	68.6	352	45	309	79.7	212	40.6	433
	51_D12_D12.fcs	1	6.43 %	5627	66.1	2696	45.7	3394	77.4	2272			52.5	4292	78.7	338	69.9	2873		0.1	67.6	1906	43.4	4145	77.6	643	40.6	1780
	51_E12_E12.fcs	0.1	6.46 %	14031	64.2	4849	45.7	5351	78.4	4927			56.5	6368	77.3	1844	68.1	3578		0.01	67.1	6871	44	4672	78.9	3444	40.4	4438
	51_F12_F12.fcs	0.01	6.62 %	16286	65.4	5270	46.4	5956	76.2	6024			56.8	7242	78.9	3729	69.7	4056		0.001	69.5	6917	43.2	5036	78.4	5023	41.6	5612
	51_G12_G12.fcs	0.001	6.37 %	17463	65.6	5770	44.9	5958	78.1	6379			54.4	6869	78.7	4250	69.4	4196		0.0001	66.5	6592	43.6	4613	79.9	5919	48.2	5692
	51_H12_H12.fcs	1e-05	6.86 %	18608	61.9	5296	45.8	5306	77.8	5027			56.9	6527	76.6	4082	69.3	3218		1e-05	64.6	5580	45.7	4038	81.9	5487	30.9	4443
R188A	52_A1_A01.fcs	1000	10.1 %	9366	62.4	4148	51.1	3393	70.7	3686			57.7	4574	72	572	64.4	3081		100	70.9	821	46.2	1024	75.2	667	35.7	1013
	52_B1_B01.fcs	100	9.61 %	21876	65.2	5540	52.6	4807	73.3	6751			57.9	5431	75.4	2199	63.5	4070		10	68.7	5122	47	3621	76.1	3260	39.3	5262
	52_C1_C01.fcs	10	10.1 %	27188	63.3	6019	50.6	4861	70.8	6804			58	6393	72.1	4964	63.7	4168		1	71.4	8634	48	5177	76.5	5517	37.4	6050
	52_D1_D01.fcs	1	9.46 %	27714	67.7	5574	51.2	5275	73.3	7530			57.7	6926	71.6	5506	63.4	4692		0.1	70.5	8338	49.4	6912	74.1	5565	37	4948
	52_E1_E01.fcs	0.1	10.2 %	30297	64.1	6071	52.2	5466	72	7144			59.2	6521	73.1	5318	62.1	6197		0.01	70.6	8396	45.6	4775	75.3	5929	37.1	4257
	52_F1_F01.fcs	0.01	9.86 %	27257	63.3	5676	50.4	5440	71.9	6927			60.6	7224	74.1	5684	62.8	5674		0.001	67.3	8414	47.7	4893	77.1	4908	36.3	6016
	52_G1_G01.fcs	0.001	9.28 %	25380	61.2	5827	49.3	5071	71.1	6401			55.5	6904	73.8	4453	62.5	4183		0.0001	69.6	9538	47.7	4350	74.9	4913	38.9	6124
	52_H1_H01.fcs	1e-05	8.87 %	23671	57.3	5735	51.3	3926	72.6	6198			57.7	7090	73.5	4207	58.9	3272		1e-05	63	7465	48.9	4365	76.6	5443	22.7	4365
R188K	53_A2_A02.fcs	1000	2.04 %	1238	40.7	1138	13.9	862	65.5	1050			36	281	66.1	202	53.9	212		100	46.1	254	9.92	355	68.2	241	31.9	297
	53_B2_B02.fcs	100	1.83 %	7769	37.7	4577	13.2	3250	64.6	3288			36.4	1415	65.1	288	53.8	1277		10	46.4	353	12.5	281	68.2	229	32.6	455
	53_C2_C02.fcs	10	1.62 %	11605	36.7	8272	13.8	5563	64	6278			34.7	6756	66.5	620	53.3	3555		1	42.4	3039	12.5	1790	68.3	884	31.5	3173
	53_D2_D02.fcs	1	1.63 %	15896	36.9	9350	14.6	7040	65.9	6517			33.4	11884	66.9	3021	52.9	5025		0.1	42.8	9709	10.9	7039	69.3	3195	31.4	5424
	53_E2_E02.fcs	0.1	1.54 %	19047	42.6	9065	13.6	7213	65.7	6564			36.9	9279	66.1	5187	53.2	3872		0.01	44.2	10195	10.7	6855	69.6	4414	33.4	6350
	53_F2_F02.fcs	0.01	1.48 %	15040	44.2	8193	14.4	6314	64.5	6607			36.1	8728	68.1	5442	51.4	5464		0.001	43.5	9984	12.1	6916	67.8	4673	34.7	6280
	53_G2_G02.fcs	0.001	1.93 %	15068	41.5	8370	14.2	7088	65	6123			34.4	8510	68.2	5257	54.1	5284		0.0001	40.2	10350	12.7	6026	67.5	4676	37.5	6128
	53_H2_H02.fcs	1e-05	1.82 %	14681	40	9074	14.4	6362	65.3	6299			35.2	8025	65.3	4555	50.1	4451		1e-05	40.1	10029	12.2	6421	68.2	4822	25.7	5387
D262A	54_A3_A03.fcs	1000	4.61 %	24.1	64.6	-8.01	36	243	69.5	285			62.4	226	69.3	202	64.1	137		100	73.7	292	30.9	240	73	245	33.3	267
	54_B3_B03.fcs	100	5.08 %	512	64.7	390	34.4	593	68.5	551			61.6	299	70.7	187	63.9	259		10	70.6	336	31.5	234	73	216	36.7	303
	54_C3_C03.fcs	10	4.95 %	5164	65.9	2866	33.9	2154	69.3	2491			61.3	2296	70.7	217	64.2	1666		1	69.2	714	32.9	607	72.7	298	34.9	729
	54_D3_D03.fcs	1	4.35 %	14735	66.1	7322	34	4134	69.4	4963			63.7	6638	71.6	703	63	4206		0.1	69.1	5522	31.2	3829	72.4	1515	36.6	4165
	54_E3_E03.fcs	0.1	3.76 %	26340	65.9	8544	32.6	4601	69.3	7615			59.9	8326	72.2	2535	62.6	4626		0.01	67.1	9542	31.6	4891	73.8	4435	37.9	5482
	54_F3_F03.fcs	0.01	4.36 %	26130	64.1	9653	35.1	4573	69.1	6710			60.3	8316	71.3	4873	63	4094		0.001	67.6	10126	30.9	5544	72.5	5464	37.5	6376
	54_G3_G03.fcs	0.001	4.36 %	22220	63	7994	34.4	5411	67.1	7818			60.5	8710	71.3	6169	63.2	4149		0.0001	67.9	9696	31.4	4741	73.8	6272	40.6	6273
	54_H3_H03.fcs	1e-05	4.47 %	23211	58	8794	35.5	4325	67.2	6613			59.3	7455	66.9	5364	56.8	3572		1e-05	65.8	8466	32.4	4189	74	6609	25	5437
E277A	55_A4_A04.fcs	1000	0.32 %	160	47.8	157	22	303	68.3	319			44.5	237	69.7	200	64.2	146		100	55.4	251	18.2	250	72.4	239	33.8	305
	55_B4_B04.fcs	100	0.54 %	570	46.8	781	22	688	67.6	741			45.3	399	69.7	198	61.9	327		10	53	332	17.8	256	73.9	224	37.2	375
	55_C4_C04.fcs	10	0.50 %	4174	47.4	4309	21.8	3017	67.9	2351			43.1	3431	69.3	258	63.8	1674		1	52.1	986	19.4	586	73.1	359	36.1	1124
	55_D4_D04.fcs	1	0.31 %	14396	48.6	7513	23.3	6278	69.5	4265			41.6	8728	70.9	813	63	3569		0.1	53.3	6872	18.2	5498	72.3	2404	36.3	4114
	55_E4_E04.fcs	0.1	0.34 %	18707	49.7	8109	22	7559	68.7	4405			42.5	7530	71.2	2812	62.9	3129		0.01	50.9	8725	17.2	8687	71.9	4139	37.4	5019
	55_F4_F04.fcs	0.01	0.32 %	20607	48.7	9216	21.1	8236	66.9	4503			42.9	8075	71.7	3783	62	2800		0.001	51	9072	17.5	9214	74	4175	40.8	5452
	55_G4_G04.fcs	0.001	0.18 %	23693	47.4	7980	21.1	7645	68	4288			44.3	6921	70.5	3825	62.2	3525		0.0001	50.4	8936	18.6	9213	71.7	3759	40.5	4304
	55_H4_H04.fcs	1e-05	0.28 %	16762	45.9	7089	21.4	7543	71.1	4587			42.7	6950	67.8	3427	60.5	2956		1e-05	45.5	7833	21.3	7895	73.1	3576	28.1	4647
H281E	56_A5_A05.fcs	1000	6.00 %	-80.6	59.1	91.5	42.1	313	75.1	361			55.9	236	76.5	183	70.1	120		100	69.4	255	39.9	235	78.1	207	38.1	263
	56_B5_B05.fcs	100	6.40 %	1109	60.4	708	41.1	952	74.7	818			55.5	323	74.9	184	69.7	205		10	66.4	326	36.9	279	78.4	207	39.2	284
	56_C5_C05.fcs	10	5.44 %	10406	61.5	4057	38.5	1993	73	1978			56.5	2685	76.7	205	68.8	1287		1	67.8	710	37.8	575	79.4	278	40.2	885
	56_D5_D05.fcs	1	5.00 %	32554	62.3	5982	40.1	2709	74.7	3901			55.1	7760	75.5	640	69.8	4714		0.1	65.1	7053	37.7	2740	79.6	1830	41.3	3347
	56_E5_E05.fcs	0.1	5.06 %	38806	65	4810	42.5	2856	74.9	4038			57.5	8594	78	2389	68.7	4552		0.01	68.1	9324	39.4	4181	77.3	2634	44.2	4663
	56_F5_F05.fcs	0.01	5.45 %	38299	63.5	6337	41.2	3241	74.4	4808			54.8	7780	76.6	3413	68.7	3708		0.001	68.7	11943	36.3	3615	78.5	3102	43.7	5307
	56_G5_G05.fcs	0.001	4.30 %	40468	61.1	6050	38.5	3763	73.9	4336			57.1	8132	77.9	3786	67.8	3233		0.0001	65.7	11081	38.1	5018	76.8	3536	45.1	4421
	56_H5_H05.fcs	1e-05	4.56 %	36499	58.2	5633	43.1	3007	76.5	4532			55.6	6648	75.5	3418	64.8	2718		1e-05	60.5	8284	43.8	3376	77.5	3306	31.2	4182
E288A	57_A6_A06.fcs	1000	0.075 %	10630	52.8	8489	40.9	4936	72.3	5415			47.4	7628	74.2	1288	62.7	3622		100	58.9	2371	36.4	1797	76.8	1497	33.8	2600
	57_B6_B06.fcs	100	0.13 %	20108	53.5	8737	40.3	4656	73.6	5222			46.3	9366	73.6	3578	61.7	3272		10	53.2	10217	37.4	5609	77.1	4353	35.1	7027
	57_C6_C06.fcs	10	0.13 %	11123	52.6	9037	38.5	4814	73.2	6673			46.7	9001	75.3	5571	62.8	2636		1	56.5	12537	38	5935	77.3	6017	36.6	6768
	57_D6_D06.fcs	1	0.089 %	870	52.4	10349	40.8	4895	73.8	4736			48.6	9780	75.7	5755	62.8	3816		0.1	52.8	10749	37.9	6156	78	5501	37.6	3810
	57_E6_E06.fcs	0.1	0.072 %	3804	52.9	9797	39.7	4818	72.4	4992			47.2	9540	76.1	5000	62.5	3879		0.01	51.6	13609	37.5	6183	77.5	5408	38.2	5001
	57_F6_F06.fcs	0.01	0.12 %	15477	53.9	12112	40.6	5321	71.4	5472			46.3	10211	74.9	4762	61.8	4430		0.001	52.3	12225	36.4	6427	76.8	5983	39.3	4930
	57_G6_G06.fcs	0.001	0.080 %	8403	53.1	9438	37.1	5819	73	5622			47.9	9191	75.8	4338	63.3	3706		0.0001	53.8	11682	38.8	6500	76.8	5016	40.7	4684
	57_H6_H06.fcs	1e-05	0.036 %	42342	47.6	12224	40.4	4876	73.6	5197			46.3	9065	74.7	4791	57.3	3296		1e-05	52.1	10162	38.4	5393	77.8	5098	26.9	5488
E288D	58_A7_A07.fcs	1000	6.72 %	5605	61.6	4518	8.01	2894	67	3161			55	1759	69.6	360	54.5	1728		100	69.1	433	5.91	379	68.4	360	23.8	609
	58_B7_B07.fcs	100	7.01 %	12749	59.9	6345	7.06	4728	67.2	4443			56.3	4827	68.4	1180	55.9	3268		10	65.3	3627	6.06	1791	71	2026	26.2	3662
	58_C7_C07.fcs	10	6.25 %	16970	61.3	6884	8.2	5518	66.7	5212			55.8	4579	69.7	3821	55	3014		1	64.2	8089	5.41	7435	72.2	4712	26.9	4571
	58_D7_D07.fcs	1	5.85 %	17525	62.4	7791	7.39	6312	66.8	5915			51.6	5439	69.6	4513	56.3	4534		0.1	63.5	8500	6.62	6612	71.9	5283	28.7	3622
	58_E7_E07.fcs	0.1	6.01 %	16557	63.2	7188	7.36	5637	65.3	4429			55.5	6817	71.2	4444	55.6	3079		0.01	65.3	7849	4.99	6669	72.2	4950	30.1	3661
	58_F7_F07.fcs	0.01	6.08 %	15544	62.2	8783	7.29	5748	65.6	5751			54.1	6478	69.2	3752	56.4	2865		0.001	63	8337	6.49	8415	71.8	5371	30.6	5119
	58_G7_G07.fcs	0.001	7.25 %	17005	62.9	7078	8.07	5279	65.4	5089			54.6	7033	69.6	4063	55.1	3017		0.0001	64.7	8642	4.64	7278	71.6	5201	31.2	4867
	58_H7_H07.fcs	1e-05	6.28 %	14028	56.7	6744	8.79	5018	65.7	5663			53.6	5051	68	3802	51.6	3003		1e-05	62.2	7572	5.94	6839	72.3	5316	16.4	4546
D97E V112A	59_A8_A08.fcs	1000	29.3 %	-196	69.2	211	24.1	412	72.7	436			62.2	268	72.6	205	76.1	230		100	73.9	270	20.7	262	73.5	247	43.9	355
	59_B8_B08.fcs	100	27.7 %	1986	66.9	1444	25.3	1279	72.2	1389			62.6	1583	72	223	76.7	715		10	71	345	21.5	251	75.6	250	46.8	347
	59_C8_C08.fcs	10	27.6 %	12580	66.8	5396	23.5	3850	71.6	3673			62.9	5677	73.4	512	76.7	1899		1	70.8	905	22.4	946	75.6	418	48.3	1248
	59_D8_D08.fcs	1	24.0 %	24596	69.9	8367	24.2	6521	71.5	5703			63	8819	73.1	2274	76.7	3544		0.1	70.2	8176	19.9	5005	75.5	2823	53	4002
	59_E8_E08.fcs	0.1	24.2 %	26748	67.6	9249	23.4	6754	71.8	6084			61.3	8446	73.3	4576	75.8	3418		0.01	71.5	11055	21.6	6878	74.6	4676	55.6	6099
	59_F8_F08.fcs	0.01	26.6 %	26711	68.9	9578	25.1	6876	72.1	5210			64	8840	73.2	4279	75.1	3671		0.001	72.7	9804	21	7044	74.8	5037	53.7	5574
	59_G8_G08.fcs	0.001	27.1 %	24191	66.6	7915	24	7718	72.8	7183			61	8389	72.1	4896	75.7	3720		0.0001	71.9	9408	23.2	7799	74.8	5561	56.4	5224
	59_H8_H08.fcs	1e-05	26.0 %	24651	61.8	6972	25.2	6546	74.9	5584			63.1	8253	73.4	4263	73.8	2945		1e-05	65.4	7637	24.6	6470	75.8	4741	35.7	4876
D97E V112L	60_A9_A09.fcs	1000	2.17 %	1787	15.2	2278	11.9	1513	71.2	1849			11.5	272	73.9	181	73.3	184		100	18.8	257	8.75	271	75.9	227	37.3	432
	60_B9_B09.fcs	100	1.92 %	8221	14.6	6981	11.4	4131	73.5	4473			13.5	705	72.3	196	73.8	956		10	19	381	8.67	251	78	270	40	485
	60_C9_C09.fcs	10	1.88 %	19183	14.8	13231	11.8	6792	72.7	4779			11.9	9092	74.2	487	73.4	2647		1	16.1	1375	9.2	1356	78.5	613	47.6	2345
	60_D9_D09.fcs	1	1.80 %	31402	14.5	15964	11.2	8305	72.6	5385			12.2	16049	75.4	2637	75.2	4426		0.1	17.8	12160	9.6	6806	78.4	4502	48.4	5658
	60_E9_E09.fcs	0.1	1.54 %	21114	14.1	16074	11	8061	73.5	5653			12.1	13196	75.2	4750	73	4078		0.01	17.5	14946	10.2	9133	77.7	4946	52.1	6628
	60_F9_F09.fcs	0.01	1.68 %	21293	14.6	18727	11.9	7782	73.7	4972			13	15000	75.2	5329	73.5	3760		0.001	16.5	18139	10.2	10372	78	4122	51.4	6373
	60_G9_G09.fcs	0.001	1.71 %	21900	15.4	18269	11.6	7985	72.7	6204			12.8	14890	75.1	4038	72.6	3981		0.0001	17	17742	9.62	9950	77.9	4530	52.9	6074
	60_H9_H09.fcs	1e-05	1.71 %	20968	14.8	16689	13.7	7423	74.2	4872			12.9	13473	72.6	4621	72.5	3411		1e-05	15.8	16446	11.4	9433	77.8	4093	31.8	6009
V112A L41A	61_A10_A10.fcs	1000	40.7 %	557	52.8	953	23.3	689	69	965			45.6	316	69.3	204	57.6	202		100	59.8	258	18.3	359	71.6	226	29.2	319
	61_B10_B10.fcs	100	40.3 %	8160	52.2	4151	22.3	2538	68.8	2932			47.7	1590	70.7	225	58.3	1474		10	57.5	382	21.3	312	72.8	258	20.2	394
	61_C10_C10.fcs	10	38.1 %	21757	52.3	10112	24.1	6405	70	6224			48.2	7466	70.4	787	56.6	3410		1	55.9	2372	21.1	2105	73.6	918	31.2	2754
	61_D10_D10.fcs	1	37.4 %	27996	51.8	10273	23.1	6933	69.2	6520			46.6	9934	70.7	3224	57.6	3370		0.1	54	9073	18.5	6995	73.4	4767	30.2	5643
	61_E10_E10.fcs	0.1	38.5 %	25791	52.6	8623	23.1	7780	69.9	7119			48	10731	71.7	5960	58	3629		0.01	56.9	11386	19.8	10104	73.5	5683	31.2	5639
	61_F10_F10.fcs	0.01	39.3 %	22830	54.5	9598	21.5	8179	70.8	7883			47.5	10151	71.4	5436	58.3	3855		0.001	56.7	11673	17.9	9864	70.8	6059	32.9	6245
	61_G10_G10.fcs	0.001	37.7 %	21615	55.1	8495	21.2	8060	70.4	6706			47.9	10176	71.6	5193	57.8	3583		0.0001	57.7	11670	19.7	9485	73.1	5596	35.8	5416
	61_H10_H10.fcs	1e-05	38.2 %	22617	49.7	6425	23.3	7895	71.7	6209			48.3	9739	70.6	4734	56.5	2811		1e-05	50.9	9329	22.1	9262	74.5	5554	27.6	4623
D97E V112A L41A	62_A11_A11.fcs	1000	9.30 %	28.5	43.2	459	3.07	352	75.6	807			38.1	334	76.3	191	71.2	252		100	49.5	257	1.58	311	79.1	236	38.3	234
	62_B11_B11.fcs	100	10.5 %	2235	42.6	2704	3.07	1031	75.9	2538			41.1	1900	75.7	230	72.2	1283		10	45.3	346	2.1	271	79	324	43.7	343
	62_C11_C11.fcs	10	9.45 %	14967	45.2	8760	3.17	4455	76.9	5913			40.7	8053	78.8	947	70.3	3287		1	48	1239	2.17	1284	79.6	569	43.6	1231
	62_D11_D11.fcs	1	8.99 %	26890	44.6	11426	2.78	8518	76.8	7018			38.6	10790	78.7	4469	70.9	3507		0.1	47.1	8261	2.59	8162	79.9	4153	40.2	3218
	62_E11_E11.fcs	0.1	8.71 %	33585	43	10217	2.98	8876	76.4	6285			39.5	10616	76.7	5471	70.5	3662		0.01	48.1	10897	2.35	8586	79.9	7412	46.2	6275
	62_F11_F11.fcs	0.01	7.75 %	29938	44.4	11733	3.15	9498	77.2	7137			39.7	10953	76.8	4718	72.1	3306		0.001	46.8	11711	2.36	9028	79.1	7158	47.1	5160
	62_G11_G11.fcs	0.001	8.50 %	30693	45.6	10212	2.55	8224	75.8	7705			38	11033	77.7	5222	72.4	3549		0.0001	47.5	13228	2.07	10534	79.4	5889	50.6	4869
	62_H11_H11.fcs	1e-05	8.32 %	29999	40.7	7626	3.75	8250	77.4	7511			41.7	9226	75.8	4765	69.4	2924		1e-05	41.9	9769	2.53	9333	80	5400	38.3	3254
D97N V112A L41A	63_A12_A12.fcs	1000	0.097 %	349	0.19	983	1.58	425	0.36	2882			10.7	5519	0.39	1286	0.46	1905		100	0.38	434	0.093	1612	0.46	5090	1.09	6013
	63_B12_B12.fcs	100	0.056 %	2808	0.42	11219	0.39	812	0.17	1644			0.41	1012	0.25	1024	0.37	6490		10	0.72	2673	0.07	1400	0.61	945	1.31	5913
	63_C12_C12.fcs	10	0.11 %	-276	0.35	21789	0.12	771	0.27	12517			0.29	11388	0.17	3014	0.43	2439		1	1	8720	0.098	930	0.39	6567	1.3	5105
	63_D12_D12.fcs	1	0.071 %	438	0.38	24765	0.45	1249	0.17	17368			0.2	36060	0.13	752	0.34	1072		0.1	1.02	19232	0.19	1808	0.45	11745	1.17	4401
	63_E12_E12.fcs	0.1	0.073 %	530	0.051	8318	0.5	1570	0.23	22411			0.21	40619	0.21	34793	0.3	10546		0.01	0.25	10590	0.2	14749	2.29	40872	1.35	6079
	63_F12_F12.fcs	0.01	0.070 %	4089	0.2	53607	0.56	1101	0.36	55201			0.56	18726	0.13		0.4	7460		0.001	0.5	20681	0.13	16704	5.36	36628	2.22	8239
	63_G12_G12.fcs	0.001	0.052 %	-724	0.35	19626	0.37	4827	0.19	12503			0	n/a	0.37	34375	0.26	18656		0.0001	0.6	38780	0.16	15796	13	22038	2.28	9061
	63_H12_H12.fcs	1e-05	0.099 %	1617	0.59	30236	3.73	5160	0.47	21353			0.99	10391	0.44	15775	1.99	6314		1e-05	1.15	4904	0.11	769	0.67	32838	1.24	11530
	iso APC_G4_G04.fcs		0.12 %	182 (all living cells)	0.049	641	0.32	146	0	218			0	70	0.069	259	0.3	210			0.078	288	0.24	181	0.11	243	0.69	176
	iso APC_H4_H04.fcs		0.053 %	167 (all living cells)			0.41	140	0.032	215			0.055	69.4	0.035	260	0.17	217			0.08	291	0.11	186	0.16	243	1.05	181
untransfected	unstransfected_A3_A03.fcs	1000	0.10 %	157 (all living cells)	0.23	247	0.42	198					0.13	232			0.13	226		100	0.28	294	0.036	212			0.66	200
	unstransfected_B3_B03.fcs	100	0.086 %	161 (all living cells)	0.22	275	0.29	212					0.058	235			0.34	276		10	0.27	314	0.099	230			0.8	182
	unstransfected_C3_C03.fcs	10	0.050 %	225 (all living cells)	0.13	461	0.51	451					0.06	463			0.29	321		1	0.072	335	0	291			0.76	210
	unstransfected_D3_D03.fcs	1	0.084 %	435 (all living cells)	0.14	1230	0.47	1113					0	865			0.26	537		0.1	0.25	605	0.074	469			1	299
	unstransfected_E3_E03.fcs	0.1	0.067 %	434 (all living cells)	0.19	1651	0.3	1349					0.35	1125			0.21	655		0.01	0	1177	0.073	992			1.04	529
	unstransfected_F3_F03.fcs	0.01	0.12 %	443 (all living cells)	0.18	1608	0.42	1313					0.12	1190			0.26	647		0.001	0.27	1355	0.14	1156			1	574
	unstransfected_G3_G03.fcs	0.001	0.053 %	464 (all living cells)	0.16	1682	0.39	1279					0	1255			0.25	719		0.0001	0.13	1385	0.11	1069			0.78	682
	unstransfected_H3_H03.fcs	1e-05	0.034 %	439 (all living cells)	0.15	1435	0.65	1187					0.38	1403			0.47	627		1e-05	0.42	1321	0.32	845			1.24	845
	unstained		0.070 %	166 (all living cells)	0.041	213	0.34	141	0.14	204			0.15	208	0.58	220	0.16	203			0	291	0.11	173	0.58	220	0.4	161
	unstained		0.085 %	169 (all living cells)	0.08	239	0.34	143	0.17	207			0.038	261	0.19	225	0.39	207			0.28	305	0.034	153	0.19	225	0.44	127
wt	wt_A1_A01.fcs	1000	19.8 %	-147	56.3	96	27	301	71.9	277			51.8	229	71.7	283	68.5	161		100	60.4	294	23.5	248	72.9	237	46.2	325
	wt_B1_B01.fcs	100	21.1 %	724	56	610	25.3	1088	72.9	273			50.6	457	73.2	226	69.9	424		10	59.7	335	24.3	334	71.9	252	46.5	414
	wt_C1_C01.fcs	10	20.8 %	8103	57.9	4459	24.8	4542	71.6	275			51.2	3075	73.2	291	69.5	2316		1	60.4	1027	23.1	603	73.7	338	46.7	908
	wt_D1_D01.fcs	1	19.4 %	25605	57.1	8429	25.9	9193	70.9	333			50.9	7991	72.7	1354	69.3	6983		0.1	61.2	7936	24.1	7171	72.2	909	48.8	6811
	wt_E1_E01.fcs	0.1	18.7 %	34510	56	8562	24.5	7634	72	433			51.8	8100	70.5	6308	69.5	6395		0.01	61.1	8196	24.3	8138	71.2	5551	45.7	7921
	wt_F1_F01.fcs	0.01	18.3 %	34196	56.7	7189	26.6	8314	70.9	587			52.2	7760	73		69.1	6455		0.001	62.4	8188	23.6	7329	71.8	6468	46.1	7896
	wt_G1_G01.fcs	0.001	18.6 %	33569	55	7844	24.6	7840	71.7	580			52.4	8382	73.9	7976	68.1	5627		0.0001	62.5	7826	24.1	7596	71.3	6705	45.8	8024
	wt_H1_H01.fcs	1e-05	20.8 %	33985	52.5	7612	25.8	7852	67.3	546			53.8	8377	72	6639	69.9	2740		1e-05	56.5	7668	21.9	6165	72.3	5039	50.6	6921
vector only	fs and inverted	1000			59.4	85.4	22.2	214	67.9	384			52.4	243	75.6	231	65.4	157		100	61.3	325	19.7	279	76.4	253	39.9	368
	vector only_B3_B03.fcs	100			59.3	50.2	22.1	211	69	745			54	276	74.5	223	67.2	175		10	65.3	328	22.7	255	76.1	359	39.2	322
	vector only_C3_C03.fcs	10			58.9	106	23.1	494	67.6	2009			51.7	315	76.6	220	65.6	179		1	63.1	424	22.3	246	77.2	223	39.8	274
	vector only_D3_D03.fcs	1			58.1	595	23.6	1336	68.5	4407			53.4	811	76.3	217	67	362		0.1	62.1	537	22.8	780	77.2	246	39.2	319
	vector only_E3_E03.fcs	0.1			57.3	708	23.2	1483	68.2	8104			50.2	773	75.5	219	66.5	436		0.01	62.9	1034	22.9	1134	76.1	250	38.2	891
	vector only_F3_F03.fcs	0.01			59	682	23.6	1519	67.8	9050			53	682	75	222	65.7	502		0.001	63.4	1044	24	1227	75	322	40.5	677
	vector only_G3_G03.fcs	0.001			58.1	762	24.7	1342	67.6	6762			54.3	828	76	260	65.7	529		0.0001	66.1	1043	22.5	1456	74.3	377	40.8	838
	vector only_H3_H03.fcs	1e-05			56.7	646	24.2	1232	67.8	7630			50.5	727	74.6	486	67.4	476		1e-05	59.4	911	20.3	915	75.9	503	48.4	897

## Sheet: Protocol Fig 7
	Stock		Input						- CXCL12							10 µM
	10 mM	JM21														1 µM
	3 mM	JM114														0.1 µM
	3 mM	JM118														0 µM
	10 mM	WSC02
	3 mM	JM106
	3 mM	JM110
			- CXCL12						Input

## Sheet: Raw data Fig 7
Experiment 1
			1 µM			0.1 µM			0 µM			10 µM
	JM21	58900	58290	37480	89030	82840	74170	64460	81340	80540	5160	5630	7840
	JM114	44460	40820	33450	101960	98700	63070	75720	78050	89650	4080	3200	3240
	JM118	16160	13670	11910	59840	52300	34720	70750	78070	87090	3600	3150	3800
	WSC02	118340	91010	83260	77600	80250	80030	70650	70010	76310	80110	89190	114740
	JM106	121440	105560	80440	106370	93080	83460	80990	94620	106810	24560	33900	45620
	JM110	123280	115390	104040	104050	89270	94760	95440	114960	113980	34130	35520	27980
	input	573580	539220	496390	550070	513900	502450	562020	528760	540860	526690	525870	563190
	no CXCL12	6090	5930	3020	2730	3510	2640	2600	3050	2500	2370	2860	3480
Experiment 2
			1 µM			0.1 µM			0 µM			10 µM
	JM21	48360	68000	35100	54130	41730	74650	48120	44280	45610	10570	12120	16280
	JM114	30430	30220	31130	68430	78010	72400	63720	50340	47610	6510	7910	8270
	JM118	11620	8030	11640	39090	38490	34600	52160	54190	44750	4410	4940	5230
	WSC02	80250	66120	55220	59500	66130	61410	50180	48620	56700	97590	102970	103720
	JM106	83630	52970	48980	55770	57330	55650	72570	59900	65690	16570	20340	45570
	JM110	65930	52220	53450	70940	80120	74250	72840	75560	82430	24660	17310	29910
	input	465450	497040	469370	468960	517370	504010	501110	503840	441680	467360	488090	503010
	no CXCL12	3700	3010	4010	2920	4100	5900	2820	3170	2650	2930	3680	4760
Experiment 3
			1 µM			0.1 µM			0 µM			10 µM
	JM21	11320	32480	44190	80080	73700	69590	75380	66180	76090	5390	5220	7410
	JM114	26390	29460	32240	82300	81490	86680	92200	75790	76480	3200	4790	6110
	JM118	7690	5750	8290	44030	51740	41350	64970	80940	65370	3550	3730	3310
	WSC02	82370	61460	61270	88550	69300	46190	75760	83410	76060	95200	93150	97150
	JM106	73410	83010	91700	84970	96630	87730	67590	60390	75270	13080	12440	37000
	JM110	49020	54600	62740	73540	87180	90070	90680	86480	75640	11750	12040	25810
	input	470480	483590	446390	430390	469460	478320	546950	547460	545950	461070	495410	487180
	no CXCL12	2810	2140	2460	1770	2420	2260	2800	1890	3260	2320	2880	2610

## Sheet: Protocol Fig 6
	100,000 SupT1 cells were starved in 100 µl starvation medium (DMEM, 1% FCS, HEPES) for 2 hours
	Peptides were diluted in PBS
	5 µl Peptid was added to cells
	cells were incubated for 15 min
	CXCL12 was diluted in PBS
	5 µl was added to cells (100 ng/ml final concentration)
	2 min incubation, 37°C
	Signalling was stopped by adding 20 µl 10% PFA
	incubation ON 4°C
	next day medium was removed and 100 µl 100% ice cold MetOH was added
	incubation for mind. 10 min at 4°C
	MetOH was removed, cells were washed with FACS buffer (1% FCS)
	30 µl 1st ab was added (diluted in FACS buffer)
	pAKT 400-fold
	pERK 2000-fold
	incubation for 1 hour, 4°C
	Cells were 2x washed
	30 µl 2nd ab was added
	30 min incubation
	Cells were 2x washed and 1% PFA was added
	Cells were analyzed in FACS Cytoflex
	used peptides
	JM#21	ILRWSRKLPCVS
	JM#114	ILRWSRKLP-NH2
	JM#118	ILRWSRK-NH2

## Sheet: Raw data Fig 6
														minus iso
										Akt		Erk		AKT	ERK
Peptide c (nM)	Tube Name:	Sample ID:	All Events	P1 Events	All Events % Total	P1 % Total	All Events % Parent	P1 % Parent	All Events Mean R660-APC-A	P1 Mean R660-APC-A	All Events Mean B525-FITC-A	P1 Mean B525-FITC-A
Experiment 1
	01-Well-A1	unstimulated	8393	5026	1	0.5988	1	0.5988	13737.4	12828	14619.3	12351.6		10843.4	6811.55		Akt				raw minus background				Erk				raw minus background
	01-Well-B1	unstimulated	6461	3460	1	0.5355	1	0.5355	13280.9	12991.4	12618	12592		11006.8	7051.95			unstimulated	PBS	Peptide c (nM)	JM#21	JM#114	JM#118			unstimulated	PBS	Peptide c (nM)	JM#21	JM#114	JM#118
	01-Well-C1	unstimulated	4947	2401	1	0.4853	1	0.4853	13620.2	14482.2	16374.3	13974.3		12497.6	8434.25			10843.4	15189.9	10000	11491.8	12595.6	12397.2			7660.8	36841.9	10000	10776	11658.6	17700.1
	01-Well-D1	unstimulated	5994	3336	1	0.5566	1	0.5566	13853.7	14817.6	20136.4	21821.4		12833	16281.4			11006.8	14943.1	1000	16788.4	17136.4	15345.4			8098.6	43256.9	1000	28651	25327	17197.9
	01-Well-E1	unstimulated	4558	2076	1	0.4555	1	0.4555	14136.9	14731.7	21096.8	13807.8		12747.1	8267.75			12497.6	17955.3	100	19505.2	20036.5	18751.9			8108.9	44799.8	100	50211.9	38992.1	34958.1
	01-Well-F1	unstimulated	3578	1514	1	0.4231	1	0.4231	12686.3	14595.4	10958.1	13925.8		12610.8	8385.75			12833	20841.8	10	18390.3	20157.9	20184.4			7843	37066.1	10	40144.8	36848.2	46122.8
	01-Well-G1	unstimulated	3000	1098	1	0.366	1	0.366	11662.1	14751.5	12311.4	13138.4		12766.9	7598.35			12747.1	19334.8	1	21615.9	18604.3	19455.2			7522.1	50840.1	1	42110.2	44794.3	54318.7
	01-Well-H1	unstimulated	2403	762	1	0.3171	1	0.3171	10236.4	13511.7	14951.2	11591.7		11527.1	6051.65			12610.8	21045.8	0.1	20989.6	21811.8	20326.5			7448.2	33087	0.1	41361.1	34070.2	45016.1
	01-Well-A2	PBS	7892	4720	1	0.5981	1	0.5981	16146.9	17174.6	36142	41580.5		15189.9	36040.4			12766.9	17226.9	0	19653	20141.3	19977.9			8139.3	37304.3	0	46301.8	43249.7	54912.7
	01-Well-B2	PBS	8003	4737	1	0.5919	1	0.5919	16661.2	16927.8	44826.2	46495.6		14943.1	40955.6			11527.1	14000.4	10000 (unstim)	14897.3	14759.1	12224.9			8006.4	6979.2	10000 (unstim)	6885.9	7390	8148.8
	01-Well-C2	PBS	5389	2726	1	0.5058	1	0.5058	19764	19940	51652.4	55877		17955.3	50336.9		average	12104							average	7853.41
	01-Well-D2	PBS	7483	4217	1	0.5635	1	0.5635	22246.9	22826.5	65052.1	64831.6		20841.8	59291.6
	01-Well-E2	PBS	4406	1997	1	0.4532	1	0.4532	20756.4	21319.5	49725.9	61272		19334.8	55731.9						normalized								normalized
	01-Well-F2	PBS	4176	1889	1	0.4523	1	0.4523	19792.4	23030.4	54130	65320.2		21045.8	59780.1						JM#21	JM#114	JM#118						JM#21	JM#114	JM#118
	01-Well-G2	PBS	3069	1282	1	0.4177	1	0.4177	15408.6	19211.6	46933.4	50367.5		17226.9	44827.4						-8.11083	6.11538	3.72385						7.60133	10.7502	20.924
	01-Well-H2	PBS	1629	336	1	0.2063	1	0.2063	8292.5	15985	6169.9	13920.8		14000.4	8380.75						62.0533	62.6131	41.1665						54.0922	49.3656	19.8568
10000	01-Well-A3	JM21 10 1 01 last 10 no CXCL12	11802	7828	1	0.6633	1	0.6633	13939.4	13476.4	15091.2	15138.4		11491.8	9598.35						98.0421	98.6961	84.4296						110.17	87.9716	57.5969
1000	01-Well-B3	JM21 10 1 01 last 10 no CXCL12	8594	5393	1	0.6275	1	0.6275	18184.2	18773.1	35903.8	39199.5		16788.4	33659.4						83.2733	100.207	102.623						83.9863	81.9148	81.3216
100	01-Well-C3	JM21 10 1 01 last 10 no CXCL12	6413	3675	1	0.5731	1	0.5731	20360.8	21489.9	54925.7	58582.4		19505.2	53042.4						126.002	80.8767	93.3616						89.0981	104.364	98.7378
10	01-Well-D3	JM21 10 1 01 last 10 no CXCL12	7956	4747	1	0.5967	1	0.5967	20183.5	20375	48983.7	52038.9		18390.3	46498.9						117.706	120.784	104.427						87.1498	74.0665	78.9699
1	01-Well-E3	JM21 10 1 01 last 10 no CXCL12	5634	3080	1	0.5467	1	0.5467	22548.6	23600.6	63803.6	72187.4		21615.9	66647.3						100	100	100						100	100	100
0.1	01-Well-F3	JM21 10 1 01 last 10 no CXCL12	4164	2083	1	0.5002	1	0.5002	19147.8	22974.3	53491.9	68315.1		20989.6	62775.1
0	01-Well-G3	JM21 10 1 01 last 10 no CXCL12	2887	1088	1	0.3769	1	0.3769	16123.3	21637.7	42607.4	59724		19653	54183.9
10000 (unstim)	01-Well-H3	JM21 10 1 01 last 10 no CXCL12	2381	787	1	0.3305	1	0.3305	12014.9	16881.9	9665.5	14757.4		14897.3	9217.35
10000	01-Well-A4	114	7455	4111	1	0.5514	1	0.5514	14539.3	14580.2	15672	16610.3		12595.6	11070.2
1000	01-Well-B4	114	7127	4204	1	0.5899	1	0.5899	17757.6	19121.1	38872	36355.9		17136.4	30815.9
100	01-Well-C4	114	7265	4166	1	0.5734	1	0.5734	22561.8	22021.2	63777.7	59246.6		20036.5	53706.6
10	01-Well-D4	114	6388	3707	1	0.5803	1	0.5803	22012.9	22142.6	61776.2	61292.9		20157.9	55752.9
1	01-Well-E4	114	16504	9536	1	0.5778	1	0.5778	31010.1	20589	102659	70288.4		18604.3	64748.3
0.1	01-Well-F4	114	3457	1275	1	0.3688	1	0.3688	18656.1	23796.5	56805.2	75157		21811.8	69616.9
0	01-Well-G4	114	3357	1283	1	0.3822	1	0.3822	16677.6	22126	42451.4	61695.7		20141.3	56155.6
10000 (unstim)	01-Well-H4	114	1906	290	1	0.1522	1	0.1522	7991	16743.8	5909	14142.2		14759.1	8602.15
10000	01-Well-A5	118	8209	5052	1	0.6154	1	0.6154	13941.3	14381.9	14194.7	14873.7		12397.2	9333.65
1000	01-Well-B5	118	8374	4979	1	0.5946	1	0.5946	16728.4	17330.1	30105	25871.8		15345.4	20331.8
100	01-Well-C5	118	5779	3008	1	0.5205	1	0.5205	20979.5	20736.6	46036	49939.6		18751.9	44399.6
10	01-Well-D5	118	6819	3912	1	0.5737	1	0.5737	21712.6	22169.1	61138.9	59194.7		20184.4	53654.6
1	01-Well-E5	118	5560	2820	1	0.5072	1	0.5072	20008	21439.9	52642.7	59246.5		19455.2	53706.4
0.1	01-Well-F5	118	4304	1831	1	0.4254	1	0.4254	18969	22311.2	53083.2	65952.2		20326.5	60412.1
0	01-Well-G5	118	3185	1256	1	0.3943	1	0.3943	15374.5	21962.6	36385.9	58131.7		19977.9	52591.6
10000 (unstim)	01-Well-H5	118	2377	493	1	0.2074	1	0.2074	8809.8	14209.5	20838.5	13505.3		12224.9	7965.25
Experiment 2
	04-Well-A1	unstimulated	7139	4168	1	0.5838	1	0.5838	13823.1	14540.7	17233.3	13521.9		11292.3	7660.8		Akt				raw minus background				Erk				raw minus background
	04-Well-B1	unstimulated	6166	3447	1	0.559	1	0.559	13539.3	15443.2	15308.5	13959.7		12194.8	8098.6			unstimulated	PBS	Peptide c (nM)	JM#21	JM#114	JM#118			unstimulated	PBS	Peptide c (nM)	JM#21	JM#114	JM#118
	04-Well-C1	unstimulated	4949	2588	1	0.5229	1	0.5229	12894.8	14770.1	11742.4	13970		11521.7	8108.9			11292.3	17938	10000	12869.2	13886.2	13982.4			7660.8	36841.9	10000	10776	11658.6	17700.1
	04-Well-D1	unstimulated	3710	1594	1	0.4296	1	0.4296	14567.2	15282	9431.1	13704.1		12033.6	7843			12194.8	18648	1000	17286.7	17781.1	15279			8098.6	43256.9	1000	28651	25327	17197.9
	04-Well-E1	unstimulated	3749	1809	1	0.4825	1	0.4825	10761.7	13960.4	10146.7	13383.2		10712	7522.1			11521.7	19441.7	100	17821.8	17816.8	19424.9			8108.9	44799.8	100	50211.9	38992.1	34958.1
	04-Well-F1	unstimulated	3355	1512	1	0.4507	1	0.4507	10899.8	14783.9	18019.3	13309.3		11535.5	7448.2			12033.6	16211.6	10	17849	17013.7	19336.6			7843	37066.1	10	40144.8	36848.2	46122.8
	04-Well-G1	unstimulated	2468	920	1	0.3728	1	0.3728	11189.1	15106.5	28532.3	14000.4		11858.1	8139.3			10712	19045.6	1	17163.5	18593	20502.9			7522.1	50840.1	1	42110.2	44794.3	54318.7
	04-Well-H1	unstimulated	1934	671	1	0.3469	1	0.3469	9546.1	15646.6	32353	13867.5		12398.2	8006.4			11535.5	17540.6	0.1	18926.7	16809.2	19794.3			7448.2	33087	0.1	41361.1	34070.2	45016.1
	04-Well-A2	PBS	6896	3745	1	0.5431	1	0.5431	18553.5	21186.4	43717.9	42703		17938	36841.9			11858.1	18363.6	0	18677.4	19484.6	20678.7			8139.3	37304.3	0	46301.8	43249.7	54912.7
	04-Well-B2	PBS	6511	3551	1	0.5454	1	0.5454	17825.6	21896.4	40120.8	49118		18648	43256.9			12398.2	12075.9	10000 (unstim)	11960.3	12827.1	13689.7			8006.4	6979.2	10000 (unstim)	6885.9	7390	8148.8
	04-Well-C2	PBS	5131	2709	1	0.528	1	0.528	18713.2	22690.1	40933.9	50660.9		19441.7	44799.8		average	11693.3							average	7853.41
	04-Well-D2	PBS	3415	1382	1	0.4047	1	0.4047	13094.4	19460	39692.8	42927.2		16211.6	37066.1
	04-Well-E2	PBS	7165	3904	1	0.5449	1	0.5449	24343.9	22294	55532.3	56701.2		19045.6	50840.1														normalized
	04-Well-F2	PBS	3364	1528	1	0.4542	1	0.4542	14649.1	20789	26961	38948.1		17540.6	33087						JM#21	JM#114	JM#118						JM#21	JM#114	JM#118
	04-Well-G2	PBS	2594	1007	1	0.3882	1	0.3882	14551.4	21612	31250.7	43165.4		18363.6	37304.3						16.8371	28.1457	25.476						7.60133	10.7502	20.924
	04-Well-H2	PBS	1603	404	1	0.252	1	0.252	12345.8	15324.3	6261.1	12840.3		12075.9	6979.2						80.0877	78.1359	39.906						54.0922	49.3656	19.8568
10000	04-Well-A3	21	9085	5447	1	0.5996	1	0.5996	15403.3	16117.6	17078.7	16637.1		12869.2	10776						87.7494	78.5941	86.0463						110.17	87.9716	57.5969
1000	04-Well-B3	21	8126	4878	1	0.6003	1	0.6003	17981.1	20535.1	31297.6	34512.1		17286.7	28651						88.1388	68.2865	85.0636						83.9863	81.9148	81.3216
100	04-Well-C3	21	5993	3496	1	0.5833	1	0.5833	18105.8	21070.2	51719.1	56073		17821.8	50211.9						78.3237	88.5565	98.0435						89.0981	104.364	98.7378
10	04-Well-D3	21	5174	2790	1	0.5392	1	0.5392	16210.8	21097.4	52966.6	46005.9		17849	40144.8						103.57	65.6618	90.1574						87.1498	74.0665	78.9699
1	04-Well-E3	21	3965	1853	1	0.4673	1	0.4673	15149.1	20411.9	35792.7	47971.3		17163.5	42110.2						100	100	100						100	100	100
0.1	04-Well-F3	21	3258	1394	1	0.4279	1	0.4279	17591.9	22175.1	29588.5	47222.2		18926.7	41361.1
0	04-Well-G3	21	2296	852	1	0.3711	1	0.3711	13667.6	21925.8	27697.2	52162.9		18677.4	46301.8
10000 (unstim)	04-Well-H3	21	1832	501	1	0.2735	1	0.2735	9850.3	15208.7	32403.9	12747		11960.3	6885.9
10000	04-Well-A4	114	6612	3515	1	0.5316	1	0.5316	14236.2	17134.6	16493.8	17519.7		13886.2	11658.6
1000	04-Well-B4	114	6385	3551	1	0.5561	1	0.5561	16627.1	21029.5	26397.6	31188.1		17781.1	25327
100	04-Well-C4	114	5697	3263	1	0.5728	1	0.5728	18448.6	21065.2	50308.5	44853.2		17816.8	38992.1
10	04-Well-D4	114	3859	1955	1	0.5066	1	0.5066	15450.6	20262.1	28912.7	42709.3		17013.7	36848.2
1	04-Well-E4	114	3764	1795	1	0.4769	1	0.4769	15410.4	21841.4	37536.4	50655.4		18593	44794.3
0.1	04-Well-F4	114	2922	1411	1	0.4829	1	0.4829	14977.5	20057.6	29732.5	39931.3		16809.2	34070.2
0	04-Well-G4	114	2394	877	1	0.3663	1	0.3663	13090.7	22733	27814.8	49110.8		19484.6	43249.7
10000 (unstim)	04-Well-H4	114	1786	506	1	0.2833	1	0.2833	8784.1	16075.5	6547.3	13251.1		12827.1	7390
10000	04-Well-A5	118	7867	4398	1	0.559	1	0.559	15209.8	17230.8	22900.9	23561.2		13982.4	17700.1
1000	04-Well-B5	118	6432	3697	1	0.5748	1	0.5748	19578.7	18527.4	26860.4	23059		15279	17197.9
100	04-Well-C5	118	6257	3572	1	0.5709	1	0.5709	18307.1	22673.3	33964.9	40819.2		19424.9	34958.1
10	04-Well-D5	118	4111	1970	1	0.4792	1	0.4792	15756.6	22585	43031.3	51983.9		19336.6	46122.8
1	04-Well-E5	118	3704	1694	1	0.4573	1	0.4573	15967.4	23751.3	45812.3	60179.8		20502.9	54318.7
0.1	04-Well-F5	118	2820	1246	1	0.4418	1	0.4418	14873	23042.7	36641.2	50877.2		19794.3	45016.1
0	04-Well-G5	118	2345	795	1	0.339	1	0.339	13196.2	23927.1	42382.2	60773.8		20678.7	54912.7
10000 (unstim)	04-Well-H5	118	1499	280	1	0.1868	1	0.1868	7956.1	16938.1	8445	14009.9		13689.7	8148.8
Experiment 3
	05-Well-A1	unstim	11040	2504	1	0.2268	1	0.2268	7992.6	17691.9	21680.4	34310.9		14719.4	23431.3		Akt				raw minus background				Erk				raw minus background
	05-Well-B1	unstim	11986	3101	1	0.2587	1	0.2587	9794.5	18202.2	28482.5	32217.7		15229.7	21338.1			unstimulated	PBS	Peptide c (nM)	JM#21	JM#114	JM#118			unstimulated	PBS	Peptide c (nM)	JM#21	JM#114	JM#118
	05-Well-C1	unstim	10267	2400	1	0.2338	1	0.2338	7316.2	17408.7	23730.7	30551.6		14436.2	19672			14719.4	19863.2	10000	17132.7	18346.1	17586.9			23431.3	56699.9	10000	52296.3	34460.9	31985.2
	05-Well-D1	unstim	9783	2158	1	0.2206	1	0.2206	10101.4	17047.6	29562.6	29850.4		14075.1	18970.8			15229.7	20677.9	1000	19533.5	19754.2	20750.7			21338.1	59857.1	1000	45577.6	53396.3	38100.8
	05-Well-E1	unstim	8803	1805	1	0.205	1	0.205	6365.3	18458.2	26156.6	31557.6		15485.7	20678			14436.2	20957.9	100	20544.1	21429.1	22412			19672	68657	100	67683.1	70641.6	62933.8
	05-Well-F1	unstim	7603	1295	1	0.1703	1	0.1703	5685.4	18216.1	30284.1	31850.5		15243.6	20970.9			14075.1	20686.6	10	19509.6	20349.8	22479.8			18970.8	78606.9	10	52326.2	54009.4	103364
	05-Well-G1	unstim	6754	902	1	0.1336	1	0.1336	5963.3	19179.4	22153	63102.2		16206.9	52222.6			15485.7	20618	1	22030.7	22422.8	22567.4			20678	76089.4	1	82575.4	80321.4	71489.5
	05-Well-H1	unstim	6084	763	1	0.1254	1	0.1254	4583.4	19020.3	20221.1	33097.5		16047.8	22217.9			15243.6	19352	0.1	20042.7	22239.2	22835.8			20970.9	49852.5	0.1	79795.2	68868.1	66601.9
	05-Well-A2	PBS	11065	2620	1	0.2368	1	0.2368	10665.8	22835.7	37525.3	67579.5		19863.2	56699.9			16206.9	21091.7	0	22298	23788.8	24237.6			52222.6	67313.8	0	82306.9	91765.9	89825.7
	05-Well-B2	PBS	11050	2854	1	0.2583	1	0.2583	10317.7	23650.4	39108.9	70736.7		20677.9	59857.1			16047.8	16887.5	10000 (unstim)	21166.2	17982.2	18126.2			22217.9	21807.3	10000 (unstim)	39431.5	45271.9	47116.2
	05-Well-C2	PBS	9548	2183	1	0.2286	1	0.2286	9544.7	23930.4	40567.6	79536.6		20957.9	68657		average	15180.6							average	24937.7
	05-Well-D2	PBS	9235	1943	1	0.2104	1	0.2104	8616.7	23659.1	37721.5	89486.5		20686.6	78606.9
	05-Well-E2	PBS	8131	1579	1	0.1942	1	0.1942	9013.4	23590.5	34230	86969		20618	76089.4						normalized
	05-Well-F2	PBS	7827	1428	1	0.1824	1	0.1824	7744.6	22324.5	28604.1	60732.1		19352	49852.5						JM#21	JM#114	JM#118						JM#21	JM#114	JM#118
	05-Well-G2	PBS	6549	1027	1	0.1568	1	0.1568	6880.1	24064.2	34399.4	78193.4		21091.7	67313.8						27.4277	36.7734	26.5688						47.6887	14.2503	10.861
	05-Well-H2	PBS	6696	1122	1	0.1676	1	0.1676	6580.8	19860	15968.9	32686.9		16887.5	21807.3						61.1588	53.131	61.5007						35.9773	42.5847	20.2859
10000	05-Well-A3	21	11130	2638	1	0.237	1	0.237	9518.5	20105.2	30308.9	63175.9		17132.7	52296.3						75.3577	72.5879	79.8433						74.5093	68.3901	58.5564
1000	05-Well-B3	21	11033	2976	1	0.2697	1	0.2697	10363.7	22506	30254	56457.2		19533.5	45577.6						60.823	60.05	80.5919						47.7408	43.5021	120.863
100	05-Well-C3	21	10390	2445	1	0.2353	1	0.2353	9740	23516.6	41501.8	78562.7		20544.1	67683.1						96.2444	84.1315	81.5591						100.468	82.8747	71.7418
10	05-Well-D3	21	8964	2063	1	0.2301	1	0.2301	9504.3	22482.1	31848.3	63205.8		19509.6	52326.2						68.3131	81.9987	84.5226						95.6219	65.7363	64.2094
1	05-Well-E3	21	8239	1677	1	0.2035	1	0.2035	8786.3	25003.2	36470.7	93455		22030.7	82575.4						100	100	100						100	100	100
0.1	05-Well-F3	21	7854	1536	1	0.1956	1	0.1956	8197.5	23015.2	43934.4	90674.8		20042.7	79795.2
0	05-Well-G3	21	6436	1117	1	0.1736	1	0.1736	7928.8	25270.5	36732.6	93186.5		22298	82306.9
10000 (unstim)	05-Well-H3	21	7036	1472	1	0.2092	1	0.2092	9104.1	24138.7	40364.7	50311.1		21166.2	39431.5
10000	05-Well-A4	114	10536	2384	1	0.2263	1	0.2263	8594.6	21318.6	25463.7	45340.5		18346.1	34460.9
1000	05-Well-B4	114	11075	2952	1	0.2665	1	0.2665	10174.2	22726.7	39992.3	64275.9		19754.2	53396.3
100	05-Well-C4	114	10498	2944	1	0.2804	1	0.2804	11763.4	24401.6	41187.2	81521.2		21429.1	70641.6
10	05-Well-D4	114	9242	2579	1	0.2791	1	0.2791	10448.3	23322.3	34562.3	64889		20349.8	54009.4
1	05-Well-E4	114	8265	1731	1	0.2094	1	0.2094	11731.9	25395.3	37954.8	91201		22422.8	80321.4
0.1	05-Well-F4	114	6514	1100	1	0.1689	1	0.1689	7949.8	25211.7	28045.6	79747.7		22239.2	68868.1
0	05-Well-G4	114	6144	960	1	0.1563	1	0.1563	7426.8	26761.3	40281.8	102646		23788.8	91765.9
10000 (unstim)	05-Well-H4	114	6098	1013	1	0.1661	1	0.1661	6204.8	20954.7	16363.2	56151.5		17982.2	45271.9
10000	05-Well-A5	118	11897	3127	1	0.2628	1	0.2628	10090.4	20559.4	26616.5	42864.8		17586.9	31985.2
1000	05-Well-B5	118	10820	2998	1	0.2771	1	0.2771	10299.1	23723.2	31210.7	48980.4		20750.7	38100.8
100	05-Well-C5	118	9133	2040	1	0.2234	1	0.2234	9837.4	25384.5	36230.9	73813.4		22412	62933.8
10	05-Well-D5	118	7657	1586	1	0.2071	1	0.2071	8531.3	25452.3	47000.1	114243		22479.8	103364
1	05-Well-E5	118	8123	1716	1	0.2113	1	0.2113	8877.1	25539.9	40595.9	82369.1		22567.4	71489.5
0.1	05-Well-F5	118	7334	1560	1	0.2127	1	0.2127	9726.2	25808.3	36728.5	77481.5		22835.8	66601.9
0	05-Well-G5	118	5187	678	1	0.1307	1	0.1307	6378.2	27210.1	34252.7	100705		24237.6	89825.7
10000 (unstim)	05-Well-H5	118	6275	1166	1	0.1858	1	0.1858	7693.1	21098.7	33402	57995.8		18126.2	47116.2
